# Supplementary material for: Accelerated structural valve deterioration in systemic sclerosis patients following transcatheter aortic valve replacement: a case series
Source: Eur Heart J Case Rep. 2025 Feb 5;9(2):ytaf060. doi: 10.1093/ehjcr/ytaf060 (PMC11839506; doi:10.1093/ehjcr/ytaf060)
Supplement: ytaf060_Supplementary_Data [file ytaf060_supplementary_data.zip]

Archive with 4 entries (4 files):
- S1 Patient 1 Before TAVR.mp4
- S2 Patient 1 After TAVR.mp4
- S3 Patient 2 Before TAVR. mp4.mp4
- S4 Patient 2 After TAVR.mp4
